# Supplementary material for: Identification of Two Metallothioneins as Novel Inhalative Coffee Allergens Cof a 2 and Cof a 3
Source: PLoS One. 2015 May 11;10(5):e0126455. doi: 10.1371/journal.pone.0126455 (PMC4427360; doi:10.1371/journal.pone.0126455)
Supplement: S1 Table — (XLSX) [file pone.0126455.s004.xlsx]

## Sheet: Tabelle1
ELISA rCof a 1 - 3, Detection after 90', coffee workers with workrelated complaints, controls without allergies
	controls			A58 (rCof a 3)				C23 (rCof a 2)				C58 (rCof a 1)				GST
	Sample no.	Cap k70	total IgE	13.01.12 - 1	13.01.12 - 2	16.01.12 - 1	16.01.12 - 2	13.01.2012-1	13.01.12-2	26.01.12-1	26.01.12-2	13.01.12-1	13.01.12-2	23.04.13-1	23.04.13-2	13.01.12-1	13.01.12-2
	K-1	0	81.3	0.026	0.033	0.042	0.038	0.031	0.015	0.019	0.009	0.031	0.015	0.032	0.083	0.033	0.035
	K-2	0	15.2	0.029	0.054	0.049	0.047	0.029	0.024	0.024	0.016	0.044	0.031	0.023	0.03	0.073	0.097
	K-3	0	26.8	0.038	0.034	0.053	0.039	0.026	0.047	0.009	0.027	0.052	0.064	0.037	0.054	0.066	0.098
	K-4	0	< 2	0.027	0.04	0.041	0.043	0.05	0.065	0.021	0.041	0.092	0.084	0.037	0.065	0.046	0.057
	K-5	0	73.7	0.041	0.049	0.045	0.038	0.065	0.041	0.033	0.026	0.078	0.083	0.056	0.088	0.003	0.005
	K-6	0	25.3	0.043	0.049	0.024	0.035	0.053	0.012	0.025	0.017	0.081	0.076	0.045	0.071	0.04	0.054
	K-7	0	16.2	0.032	0.045	0.014	0.014	0.062	0.007	0.034	0.018	0.016	0.058	0.019	0.029	0.044	0.041
	K-8	0	8.3	0.036	0.053	0.053	0.053	0.055	0.028	0.028	0.033	0.082	0.032	0.037	0.066	0.015	0.021
		Standarddeviation:		0.00604152	0.00755707	0.0142913	0.0128468	0.0144736	0.0138505	0.00797957	0.00754848	0.0243805	0.0236747	0.0116846	0.0219312	0.023357	0.0331681
		3 x Standarddeviation:		0.0181246	0.0226712	0.0428738	0.0385404	0.0434207	0.0415515	0.0239387	0.0226454	0.0731415	0.071024	0.0350539	0.0657937	0.0700711	0.0995043
		mean:		0.034	0.044625	0.0354	0.0366	0.046375	0.0248571	0.0245714	0.0208571	0.0548571	0.0512857	0.0355714	0.0601429	0.0391429	0.0501429
		Sum (3 x SD+mean):		0.0521246	0.0672962	0.0782738	0.0751404	0.0897957	0.0664087	0.0485101	0.0435026	0.127999	0.12231	0.0706253	0.125937	0.109214	0.149647
Subject no	Sample no.	Cap k70	totalIgE
13	1	0	12.7	0.081	0.067	0.097	0.068	0.149	0.073	0.093	0.11	0.092	0.094			0.024	-0.013
16	2	0	39.2	0.043	0.024	0.055	0.049	0.096	0.119	0.082	0.079	0.104	0.098			0.066	0.005
3	3	0	2.8	0.042	0.034	0.029	0.031	0.111	0.018	0.002	-0.019	-0.011	0			0.035	0.005
6	4	0	52.7	0.089	0.098	0.134	0.128	0.174	0.059			0.005	0.022			0.009	0.035
1	5	0	35.1	0.104	0.117	0.226	0.191	0.173	0.051			0.031	0.031			0.013	0.022
10	6	0	499	0.022	0.01	0.019	0.034	0.062	0.029			-0.017	0.014			0.015	-0.008
7	7	0	29.9	0.027	0.017	0.023	0.01	0.103	-0.001	0.004	-0.012	0.001	0.008			0.028	-0.001
12	8	0	45.2	0.031	0.013	0.054	0.049	0.099	-0.005	0	-0.016	-0.018	-0.002			0.016	-0.009
4	9	0	42.7	0.135	0.097	0.183	0.176	0.093	0.084	0.116	0.123	0.944	0.925	0.897	0.913	0.012	-0.003
9	10	0	64.5	0.066	0.013	0.073	0.014	0.098	0.094	0.095	0.1	0.13	0.104	0.121	0.98	0.014	-0.006
8	11	0	49.6	0.91	0.088	0.166	0.17	0.082	0.01	0.027	-0.012	0.028	0.014			0.015	0.017
14	12	0	52	0.079	0.039	0.012	0.034	0.108	0.052	0.012	-0.006	0.005	0.015			0.014	0.018
15	13	0	39.7	0.063	0.043	0.065	0.058	0.05	0.005			-0.006	0.028			0.014	-0.029
11	14	0	256	0.105	0.028	0.031	0.044	0.005	-0.005			-0.03	-0.001			0.009	-0.005
17	15	2	658	0.094	0.013	0.054	0.061	0.009	-0.012			-0.04	-0.018			0.061	-0.012
2	16	0	7.7	0.132	-0.002	0.002	0.006	0.005	-0.024			-0.028	-0.011			0.044	-0.022
5	17	1	235	0.167	0	0.013	0.016	-0.003	-0.023			-0.037	-0.014			0.124	-0.011
18	18	0	<2	0.179	0.016	0.009	0.034	0	-0.015			0.974	0.851	0.892	0.814	0.094	0.063
Internal ELISA control:			sera positive to latex/latexproteine	1.388	2.213	1.356	1.356	2.53	2.53	1.49	2.228	2.145	2.888	1.477	2.121	2.013	3.091
			latexproteine in PBS	0.048	0.009	0.055	0.055	0.002	0.002	0.008	0.021	0.057	0.074	0.002	-0.008	0.073	0.107
			buffer/sera positive to latex	0.067	0.038	0.029	0.029	0.055	0.055	0.042	0.074	0.103	0.147	0.05	0.006	0.056	0.088
			buffer/PBSt PBS	0.032	0.002	-0.002	-0.002	-0.006	-0.006	0.003	0.014	0.023	0.02	-0.007	-0.017	-0.001	0.004
